# Supplementary material for: A Compositional Heterogeneity Analysis of Mitochondrial Phylogenomics in Chalcidoidea Involving Two Newly Sequenced Mitogenomes of Eupelminae (Hymenoptera: Chalcidoidea)
Source: Genes (Basel). 2022 Dec 11;13(12):2340. doi: 10.3390/genes13122340 (PMC9778353; doi:10.3390/genes13122340)
Supplement: Supplementary file 1 [file genes-13-02340-s001.zip]

Archive with 1 entries (1 files):
- genes-1967462-supplementary.pdf
